# Supplementary material for: Dumbbell-shaped thrombectomy device for cerebral venous sinus thrombus removal with controllable axial and longitudinal maneuverability
Source: Natl Sci Rev. 2025 Jan 14;12(3):nwaf015. doi: 10.1093/nsr/nwaf015 (PMC11827591; doi:10.1093/nsr/nwaf015)
Supplement: nwaf015_Supplemental_Files [file nwaf015_supplemental_files.zip]

Archive with 8 entries (8 files):
- Supplementary data.pdf
- Supplementary videos/Video_S1-_Thrombectomy_process.mp4
- Supplementary videos/Video_S2-Thrombectomy_process_by_CFD-IJV.mp4
- Supplementary videos/Video_S3-Thrombectomy_process_by_CFD-SSS.mp4
- Supplementary videos/Video_S4-Thrombectomy_process_in_swine_model.mp4
- Supplementary videos/Video_S5-_DSA_video_before_thrombectomy.mp4
- Supplementary videos/Video_S6-_DSA_video_after_thrombectomy.mp4
- Supplementary videos/Video_S7-Thrombectomy_process_in_SSS-_clinical.mp4
